# Supplementary material for: Detection of ethyl carbamate in liquors using surface-enhanced Raman spectroscopy
Source: R Soc Open Sci. 2018 Dec 12;5(12):181539. doi: 10.1098/rsos.181539 (PMC6304119; doi:10.1098/rsos.181539)
Supplement: Fig.4b SERS spectra of EC adsorbed on different substrates.opj [file rsos181539supp2.zip]

Archive with 1 entries (1 files):
- rsos181539_si_002.opj
